# Supplementary material for: Water heater temperature set point and water use patterns influence Legionella pneumophila and associated microorganisms at the tap
Source: Microbiome. 2015 Dec 1;3:67. doi: 10.1186/s40168-015-0134-1 (PMC4666224; doi:10.1186/s40168-015-0134-1)
Supplement: Additional file 2: — Correlation Analysis. This contains all correlations analyses of quantitative polymerase chain reaction assays. (XLSX 24.2 kb) [file 40168_2015_134_MOESM2_ESM.xlsx]

## Sheet: R-squared
Non-transformed data R-squared
	Comparison Being Made:
Sample Subset:	Lspp-16S	Lp-Lspp	Lp-Vv	Lp-16S	Vv-16S	Lspp-Vv
ALL DATA (n=433 per gene)	0.260584	0.453638	0.380042	0.0317691	0.163759	0.196437
Biofilm-ALL (n=191 per gene)	0.195924	0.385274	0.543663	0.103218	0.160119	0.199468
Water-ALL (n=242 per gene)	0.397873	0.702327	0.263478	0.084515	-0.254375	0.121817
Biofilm Recirc (N=10 per gene)	Too few samples for R-squared
Water Recirc (n=57 per gene)	0.664681	0.565778	0.0233818	0.258126	-0.297642	0.0359521
Biofilm Distal (n=180)	0.374077	0.14801	0.0969416	0.21229	0.413949	0.026307
Water Distal (n=177 per gene)	0.34388	0.745044	0.315609	0.0538673	-0.279314	0.11792
Note:	Red indicates well-correlated gene pairs

## Sheet: Spearman-Water
1. DISTAL TAP - ALL DATA												1. RECIRCULATING LINES - ALL DATA
Comparison			Rho	p-value								Comparison			Rho	p-value
Lp	vs	Lspp	0.7217	<0.0001								Lp	vs	Lspp	0.793	<0.0001
Lp	vs	16S	0.2425	0.0012								Lp	vs	Vv	0.5031	0.0028
Lspp	vs	16S	0.4106	<0.0001								Lspp	vs	Vv	0.6042	0.0002
Lp	vs	Vv	0.6681	<0.0001								Lspp	vs	16S	0.301	0.0496
Lspp	vs	Vv	0.3742	<0.0001								Lp	vs	16S	0.2149	0.1664
Vv	vs	16S	0.2021	0.0933								Vv	vs	16S	-0.0706	0.706
Notes:	n=177 for Lp, Lspp, and 16S and n=105 for Vv (didn't analyze middle temperatures)											Note:	n=45 for Lp, Lspp, and 16S and n=33 for Vv
2. DISTAL TAPS - SPLIT BY SYSTEM												2. RECIRCULATING LINES - SPLIT BY SYSTEM
System	Temp	Comparison			Rho	p-value						System	Temp	Comparison			Rho	p-value
Control	39	Lp	vs	Lspp	0.763	<0.0001						Control	39	Lp	vs	Lspp	0.4929	0.0198
		Lp	vs	Vv	0.5132	<0.0001								Lspp	vs	Vv	0.5853	0.0172
		Vv	vs	16S	-0.5853	<0.0001								Vv	vs	16S	-0.6118	0.0118
		Lspp	vs	16S	0.1061	0.328								Lspp	vs	16S	-0.21886	0.3286
		Lp	vs	16S	-0.1434	0.1853								Lp	vs	16S	-0.3676	0.0924
		Lspp	vs	Vv	0.1861	0.1865								Vv	vs	Lp	0.3176	0.2306
Note:	Did not do for Exp. b/c across time, temperature was not constant.											Note:	Did not do for Exp. b/c across time, temperature was not constant.
3. DISTAL TAPS - SPLIT BY SAMPLE												3. RECIRCULATING LINES - SPLIT BY SAMPLE
Sample	Duration	Comparison			Rho	p-value						Sample	Duration	Comparison			Rho	p-value
Baseline	5 months	Lspp	vs	16S	0.6376	<0.0001						Baseline	5 months	Lspp	vs	16S	0.7622	0.004
		Lp	vs	Vv	0.4954	0.0029								Lp	vs	Lspp	0.6573	0.0202
		Lp	vs	Lspp	0.1256	0.479								Vv	vs	16S	0.6294	0.0283
		Lp	vs	16S	0.1982	0.2612								Lp	vs	16S	0.2238	0.4845
		Lspp	vs	Vv	-0.0032	0.9856								Lspp	vs	Vv	0.1259	0.6967
		Vv	vs	16S	0.2822	0.1059								Lp	vs	Vv	-0.2517	0.4299
Notes:	n=34 for baseline											Notes:	n=32 for baseline
	Did not do for other sample dates b/c baseline was the only one where both systems were at 39C												Did not do for other sample dates b/c baseline was the only one where both systems were at 39C
4. DISTAL TAPS - SPLIT BY SAMPLE DATE AND SYSTEM												4. RECIRCULATING LINES - SPLIT BY SAMPLE AND SYSTEM
Sample	Duration	System	Tempertature	Comparison			Rho	p-value				Sample	Duration	System	Tempertature	Comparison			Rho	p-value
Baseline	5 months	Control	39	Lspp	vs	16S	0.6353	0.0082				Baseline	5 months	Control	39	Vv	vs	16S	0.8857	0.0188
				Lp	vs	Lspp	-0.3529	0.18								Lspp	vs	16S	0.7714	0.0724
				Lp	vs	16S	-0.1618	0.5495								Lp	vs	16S	-0.1429	0.7872
				Lp	vs	Vv	0.3765	0.1506								Lp	vs	Lspp	0.4286	0.3965
				Lspp	vs	Vv	-0.1941	0.4713								Lspp	vs	Vv	0.4857	0.3287
				Vv	vs	16S	0.2912	0.2739								Lp	vs	Vv	-0.4857	0.3287
		Exp	39	Lspp	vs	16S	0.7131	0.0009						Exp	39	Lspp	vs	16S	0.8857	0.0188
				Lp	vs	Lspp	0.1269	0.6157								Lp	vs	16S	0.6571	0.1562
				Lp	vs	16S	0.3478	0.1573								Lp	vs	Lspp	0.7714	0.0724
				Lp	vs	Vv	0.3667	0.1626								Vv	vs	16S	0.7143	0.1108
				Lspp	vs	Vv	0.3416	0.1653								Lspp	vs	Vv	0.6	0.208
				Vv	vs	16S	0.2941	0.2361								Lp	vs	Vv	0.4857	0.3287
Sample 1	8 months	Control	39	Lp	vs	Lspp	0.3478	0.1573				Sample 1	8 months	Control	39	Lp	vs	Lspp	-0.1428	0.7872
				Lp	vs	16S	-0.0918	0.717								Lp	vs	16S	-0.0857	0.8712
				Lspp	vs	16S	-0.0609	0.8103								Lspp	vs	16S	-0.0857	0.8712
		Experimental	42	Lp	vs	Lspp	0.4427	0.0658						Exp	39	Lp	vs	Lspp	0.3143	0.5441
				Lp	vs	16S	-0.0302	0.8997								Lp	vs	16S	-0.5429	0.2657
				Lspp	vs	16S	0.2074	0.4089								Lspp	vs	16S	0.5271	0.6228
Note:	Vv was not analyzed for Sample 1 and Sample 2											Note:	Vv was not analyzed for Sample 1 and Sample 2
Sample 2	11 months	Control	39	Lp	vs	Lspp	0.858	<0.0001				Sample 2	11 months
				Lspp	vs	16S	0.509	0.031				Note:	Recirculating line samples for this sampling were lost due to laboratory error
				Lp	vs	16S	0.4592	0.0552
		Experimenetal	48	Lp	vs	Lspp	0.4716	0.0482
				Lspp	vs	16S	0.6739	0.0022
				Lp	vs	16S	0.3972	0.1025
Note:	Vv was not analyzed for Sample 1 and Sample 2
Sample 3	13 months	Control	39	Lp	vs	Lspp	0.853	<0.0001				Sample 3	13 months	Control	39	Lspp	vs	16S	0.5	0.391
				Lp	vs	16S	0.6482	0.0049								Lp	vs	16S	0.5	0.391
				Lspp	vs	16S	0.5733	0.0161								Lp	vs	Lspp	0	1
				Lp	vs	Vv	0.4224	0.0808								Vv	vs	16S	0.3	0.6238
				Lspp	vs	Vv	0.4448	0.0644								Lspp	vs	Vv	0.4	0.5046
				Vv	vs	16S	0.049	0.8515								Lp	vs	Vv	0.7	0.1881
		Experimental	51	Lp	vs	Lspp	0.5882	0.013						Experimental	51	Lspp	vs	16S	-0.5	0.6667
				Lp	vs	16S	0.6838	0.0025								Lp	vs	16S	0.5	0.6667
				Lspp	vs	16S	0.8015	0.0001								Lp	vs	Lspp	0.1	0.8729
				Lp	vs	Vv	0.5233	0.0311								Vv	vs	16S	0.5	0.6667
				Lspp	vs	Vv	0.6781	0.0028								Lspp	vs	Vv	0.8721	0.0539
				Vv	vs	16S	0.5577	0.02								Lp	vs	Vv	0.1026	0.8696
Sample 4	15 months	Control	39	Lp	vs	Lspp	0.9876	<0.0001				Sample 4	15 months	Control	39	Lp	vs	Lspp	0.9	0.0374
				Lp	vs	16S	0.8452	<0.0001								Lspp	vs	Vv	0.9	0.0374
				Lspp	vs	16S	0.80169	<0.0001								Vv	vs	16S	0.9	0.0374
				Lp	vs	Vv	-0.6182	0.0063								Lspp	vs	16S	0.7	0.1881
				Lspp	vs	Vv	-0.6182	0.0063								Lp	vs	16S	0.6	0.2848
				Vv	vs	16S	-0.7049	0.0011								Lp	vs	Vv	0.7	0.1881
		Exp	58	Lp	vs	Lspp	0.7709	0.0002						Exp	58	Lp	vs	Lspp	0.9429	0.0048
				Lp	vs	16S	0.7007	0.0012								Lspp	vs	Vv	0.1429	0.7872
				Lspp	vs	16S	0.5439	0.0196								Vv	vs	16S	0.2	0.704
				Vv	vs	16S	0.5769	0.0122								Lspp	vs	16S	0.7714	0.0724
				Lp	vs	Vv	0.323	0.1911								Lp	vs	16S	0.7134	0.1108
				Lspp	vs	Vv	0.5769	0.095								Lp	vs	Vv	0.0286	0.9572
Notes:	n=16-18 for each system in each sampling											Note:	n=2-6 for each sampling period for each system
5. DISTAL TAPS - SPLIT BY SAMPLE DATE, SYSTEM, AND FLUSH
NOTE:	ONLY SIGNIFICANT CORRELATIONS ARE SHOWN FOR THE BELOW
Sample	Duration	System	Temp	Flush	Comparison			Rho	p-value
Baseline	5 months	Control	39	High	Lspp	vs	16S	0.8206	0.0416
				Med	Vv	vs	16S	0.9	0.0374
		Exp	39	High	Lp	vs	16S	0.8286	0.0416
					Lspp	vs	16S	0.9427	0.0048
				Med	Vv	vs	16S	0.9429	0.0048
Sample 1	8 months	Control	39	Med	Lspp	vs	16S	0.8857	0.0188
				Low	Lp	vs	16S	1	<0.0001
Sample 2	11 months	Control	39	High	Lp	vs	16S	0.8857	0.0188
				Med	Lp	vs	Lspp	0.9429	0.0048
				Low	Lspp	vs	16S	0.9429	0.0048
		Exp	48	High	Lp	vs	Lspp	0.8286	0.0416
				Low	Lp	vs	16S	0.9429	0.0048
Sample 3	13 months	Control	39	High	Vv	vs	Lspp	0.9429	0.0048
				Med	Lp	vs	Lspp	0.9429	0.0048
					Lp	vs	16S	0.9429	0.0048
					Lspp	vs	16S	0.8286	0.0416
				Low	Lp	vs	Lspp	0.8856	0.0188
					Lp	vs	16S	0.9	0.0374
					Vv	vs	Lspp	0.8286	0.04716
		Exp	51	High	Lspp	vs	16S	0.9429	0.0048
				Med	Lp	vs	16S	0.8857	0.0188
					Lspp	vs	16S	0.9429	0.0048
				Low	Lp	vs	Lspp	0.9	0.0374
					Lp	vs	16S	0.9	0.0374
					Lspp	vs	16S	1	<0.0001
Sample 4	15 months	Control	39	High	Lp	vs	Lspp	0.8286	0.0416
				Med	Lp	vs	Lspp	0.8857	0.0188
				Low	Lp	vs	Lspp	1	<0.0001
					Lp	vs	16S	0.9426	0.0048
					Lspp	vs	16S	0.9429	0.0048
					Lp	vs	Vv	-0.9429	0.0048
					Lspp	vs	Vv	-0.9429	0.0048
					Vv	vs	16S	-1	<0.0001
		Exp	58	High	Lp	vs	Lspp	0.8857	0.01788
					Lspp	vs	16S	0.8286	0.0416
				Med	Lp	vs	16S	1	<0.0001
Notes:	n=5-6 for each flush condition in each system during each sampling.

## Sheet: Spearman-Biofilm
1. DISTAL TAP - ALL DATA												1. RECIRCULATING LINES - ALL DATA
Comparison			Rho	p-value								Comparison			Rho	p-value
Lp	vs	Lspp	0.1525	0.0416								Lp	vs	Lspp	0.7547	0.0116
Lp	vs	Vv	0.3598	0.0001								Lp	vs	Vv	0.7412	0.0051
Lp	vs	16S	0.3262	<0.0001								Lspp	vs	16S	-0.1905	0.6514
Lspp	vs	16S	0.5297	<0.0001								Lp	vs	16S	-0.6347	0.0909
Vv	vs	16S	0.4248	<0.0001								Vv	vs	16S	-0.5218	0.2883
Lspp	vs	Vv	0.1095	0.2592								Lspp	vs	Vv	0.6957	0.1248
Notes:	n=180 for Lp, Lspp, and 16S and n=108 for Vv (didn't analyze middle temperatures)											Note:	n=10 for each gene
2. DISTAL TAPS - SPLIT BY SYSTEM												2. RECIRCULATING LINES - SPLIT BY SYSTEM
System	Temp	Comparison			Rho	p-value						System	Temperature	Comparison			Rho	p-value
Contorl	39	Lp	vs	16S	0.03859	0.0002						Control	39	Lspp	vs	16S	0.8	0.2
		Lspp	vs	16S	0.5216	<0.0001								Lp	vs	16S	0.4	0.6
		Vv	vs	16S	0.488	0.0012								Lp	vs	Lspp	0.8	0.1041
		Lp	vs	Lspp	-0.0765	0.4732								Vv	vs	16S	0.5	0.6667
		Lspp	vs	Vv	0.1042	0.4533								Lspp	vs	Vv	0.5	0.6667
		Lp	vs	Vv	0.263	0.0547								Lp	vs	Vv	0.5	0.6667
Note:	Did not do for Exp. b/c across time, temperature was not constant.											Note: n=5 for each gene
4. DISTAL TAPS - SPLIT BY SAMPLE DATE AND SYSTEM												3. RECIRCULATING LINES - SPLIT BY SAMPLE AND SYSTEM
Sample	Duration	System	Tempertature	Comparison			Rho	p-value				Sample	Duration	System	Tempertature	Comparison			Rho	p-value
Baseline	5 months	Control	39	Lspp	vs	16S	0.3705	0.1302				Did not do b/c n=1 for each sample/system combination
				Lp	vs	16S	0.0402	0.874
				Lp	vs	Lspp	0.3127	0.2065
				Vv	vs	16S	0.3168	0.2002
				Lspp	vs	Vv	0.2281	0.3627
				Lp	vs	Vv	-0.0857	0.7354
		Exp	39	Lspp	vs	16S	0.5934	0.0094
				Lp	vs	16S	0.4303	0.0746
				Lp	vs	Lspp	0.451	0.0603
				Vv	vs	16S	0.0774	0.76
				Lspp	vs	Vv	-0.1828	0.4679
				Lp	vs	Vv	-0.3604	0.1418
Sample 1	8 months	Control	39	Lspp	vs	16S	0.5039	0.033
				Lp	vs	16S	-0.0844	0.7393
				Lp	vs	Lspp	0.0737	0.7714
		Experimental	42	Lspp	vs	16S	-0.0815	0.7478
				Lp	vs	16S	-0.1118	0.6691
				Lp	vs	Lspp	0.1663	0.5234
Note:	Vv was not analyzed for Sample 1 and Sample 2
Sample 2	11 months	Control	39	Lspp	vs	16S	0.5916	0.0097
				Lp	vs	16S	0.3777	0.1223
				Lp	vs	Lspp	0.1541	0.5416
		Exp	48	Lspp	vs	16S	0.3519	0.1521
				Lp	vs	16S	-0.514	0.0291
				Lp	vs	Lspp	-0.1663	0.5096
Note:	Vv was not analyzed for Sample 1 and Sample 2
Sample 3	13 months	Control	39	Lp	vs	Vv	0.5231	0.02559
				Lspp	vs	16S	0.5784	0.0126
				Vv	vs	16S	0.6484	0.0036
				Lp	vs	16S	0.2106	0.4016
				Lp	vs	Lspp	-0.277	0.2658
				Lspp	vs	Vv	0.3356	0.1734
		Experimental	51	Lspp	vs	16S	0.3239	0.1898
				Lp	vs	16S	-0.3656	0.1357
				Lp	vs	Lspp	0.0884	0.7272
				Vv	vs	16S	0.0733	0.7724
				Lspp	vs	Vv	0.2149	0.3919
				Lp	vs	Vv	0.1938	0.4409
Sample 4	15 months	Control	39	Lp	vs	16S	0.6726	0.0022
				Lp	vs	Vv	0.4891	0.0394
				Vv	vs	16S	0.8638	<0.001
				Lspp	vs	16S	-0.1229	0.6272
				Lp	vs	Lspp	-0.3193	0.1966
				Lspp	vs	Vv	-0.1683	0.5044
		Exp	58	Lp	vs	16S	0.682	0.0018
				Lspp	vs	Vv	-0.4902	0.0389
				Lspp		16S	0.0444	0.8612
				Lp		Lspp	-0.009	0.9715
				Vv		16S	0.162	0.5207
				Lp		Vv	0.3286	0.1831
Notes:	n=18 for each system during each
5. DISTAL TAPS - SPLIT BY SAMPLE DATE, SYSTEM, AND FLUSH
NOTE:	ONLY SIGNIFICANT CORRELATIONS ARE SHOWN FOR THE BELOW
Sample	Duration	System	Temp	Flush	Comparison			Rho	p-value
Baseline	5 months	Control	39	Low	Lspp		16S	0.8286	0.0416
					Lspp		Vv	0.9429	0.0048
		Exp	39	High	Lp		Vv	-0.8117	0.0499
				Med	Lspp		Vv	-0.9429	0.0048
				Low	Lp		16S	0.9429	0.0048
Sample 1	8 months	Control	39	High	Lspp		16S	0.8857	0.0188
		Exp	42	High	Lspp		16S	-0.8857	0.01188
Sample 2	11 months
Sample 3	13 months	Control	39	High	Vv		16S	0.8266	0.0416
				Med	Lspp		Vv	0.8857	0.0188
				Low	Lp		Lspp	-0.8452	0.0341
		Exp	51	High	Lspp		16S	0.8857	0.0188
Sample 4	15 months	Control	39	High	Lp		Lspp	-0.8117	0.0499
					Vv		16S	0.9429	0.0048
				Med	Lp		Lspp	0.8286	0.0188
					Vv		16S	0.8857	0.0416
				Low	Lp		16S	0.8117	0.0499
					Vv		16S	0.8857	0.0188
		Exp	58	High	Lp		16S	0.8452	0.0341
					Lp		Lspp	-0.8452	0.0341
				Low	Lp		16S	-0.9411	0.0051
Note:	n=6 for each water use in each system during each sampling
